# Supplementary material for: Abnormal Upregulation of GPR17 Receptor Contributes to Oligodendrocyte Dysfunction in SOD1 G93A Mice
Source: Int J Mol Sci. 2020 Mar 31;21(7):2395. doi: 10.3390/ijms21072395 (PMC7177925; doi:10.3390/ijms21072395)
Supplement: Supplementary file 1 [file ijms-21-02395-s001.zip]

Archive with 3 entries (3 files):
- ijms-721539-Supplementary figures/ijms-721539-Figure S1.tif
- ijms-721539-Supplementary figures/ijms-721539-Figure S2.tif
- ijms-721539-Supplementary figures/ijms-721539-Figure S3.tif
